# Supplementary material for: Myeloperoxidase Inhibitory and Antioxidant Activities of (E)-2-Hydroxy-α-aminocinnamic Acids Obtained through Microwave-Assisted Synthesis
Source: Pharmaceuticals (Basel). 2021 May 27;14(6):513. doi: 10.3390/ph14060513 (PMC8229396; doi:10.3390/ph14060513)
Supplement: Supplementary file 1 [file pharmaceuticals-14-00513-s001.zip]

Archive with 1 entries (1 files):
- pharmaceuticals-1200864-supplementary.pdf
